# Supplementary material for: Extracellular Vesicle microRNAs as Possible Liquid Biopsy Markers in HNSCC—A Longitudinal, Monocentric Study
Source: Cancers (Basel). 2024 Nov 11;16(22):3793. doi: 10.3390/cancers16223793 (PMC11593292; doi:10.3390/cancers16223793)
Supplement: Supplementary file 1 [file cancers-16-03793-s001.zip]

Archive with 1 entries (1 files):
- cancers-3236137-supplementary.xlsx
