# Supplementary material for: Extracellular Vesicle microRNAs as Possible Liquid Biopsy Markers in HNSCC—A Longitudinal, Monocentric Study
Source: Cancers (Basel). 2024 Nov 11;16(22):3793. doi: 10.3390/cancers16223793 (PMC11593292; doi:10.3390/cancers16223793)
Supplement: Supplementary file 1 [file cancers-16-03793-s001.zip › cancers-3236137-supplementary.xlsx]

## Sheet: Table S1
Patient	Ct1miR-21	Ct2miR-21	Ct3miR-21	Avg. CtmiR-21	SD	Ct1miR-1246	Ct2miR-1246	Ct3miR-1246	Avg. CtmiR-1246	SD	Ct1miR-200c	Ct2miR-200c	Ct3miR-200c	Avg. CtmiR-200c	SD	Ct1let-7a	Ct2let-7a	Ct3let-7a	Avg. Ctlet-7a	SD	Ct1miR-181a	Ct2miR-181a	Ct3miR-181a	Avg. CtmiR-181a	SD	Ct1miR-26a	Ct2miR-26a	Ct3miR-26a	Avg. CtmiR-26a	SD	Ct1miR-16	Ct2miR-16	Ct3miR-16	Avg. CtmiR-16	SD	Ct1UniSp6 Control	Ct2UniSp6 Control	Ct3UniSp6 Control	Avg. CtUniSp6 Control	SD Control	Ct1UniSp2 Control	Ct2UniSp2 Control	Ct3UniSp2 Control	Avg. CtUniSp2 Control	SD Control	Ct1UniSp4 Control	Ct2UniSp4 Control	Ct3UniSp4 Control	Avg. CtUniSp4 Control
1	23.56	23.51	23.48	23.5167	0.0404145	28.29	28.27	28.22	28.26	0.0360555	34.72	32.76	32.85	32.805	0.0636396	26.67	26.86	26.81	26.74	0.0989949	30.14	30.51	29.99	30.2133	0.267644	26.51	26.35	26.35	26.4033	0.092376	22.09	22.02	22.2	22.1033	0.0907377	18.67	18.74	18.58	18.6633	0.0802081	18.48	18.49	18.33	18.4333	0.0896289	25.12	25.19	24.83	25.0467
2	23.62	23.69	23.69	23.6667	0.0404145	28.51	28.47	28.65	28.58	0.0989949	32.85	n.a.	33.56	33.205	0.502046	26.61	26.69	26.48	26.5933	0.105987	29.5	29.19	28.97	29.235	0.374767	26.76	26.57	26.91	26.7467	0.170392	20.5	20.43	20.47	20.4667	0.0351188	16.32	16.12	16.14	16.1933	0.110151	18.29	17.99	17.83	18.0367	0.233524	24.8	24.62	24.42	24.6133
3	19.58	19.02	19.45	19.35	0.293087	27.52	26.52	26.34	26.43	0.127279	29.33	29.53	29.69	29.5167	0.18037	23.97	24.01	24.18	24.0533	0.111505	25.9	26.22	26.26	26.1267	0.197315	23.62	23.23	23.47	23.44	0.196723	17.19	17.34	16.95	17.16	0.196723	16.44	16.26	16.17	16.29	0.137477	15.69	15.46	15.73	15.6267	0.145717	22.57	22.75	22.57	22.63
4	23.82	23.72	23.61	23.7167	0.10504	28.65	29.62	28.45	28.55	0.141421	31.83	32.82	31.98	31.905	0.106066	27.3	27.95	26.3	27.625	0.459619	28.22	28.52	28.26	28.39	0.162891	25.5	25.67	25.59	25.5867	0.085049	20.92	20.85	20.79	20.8533	0.0650641	17.55	19.12	17.82	17.685	0.190919	16.45	16.2	16.55	16.4	0.180278	28.18	25.17	23.59	n.a.
5	19.47	19.66	19.4	19.51	0.134536	27.75	25.53	24.66	25.095	0.615183	30.94	30.35	30.81	30.7	0.31	23.68	22.82	23.33	23.2767	0.432474	26.24	26.41	25.85	26.1667	0.287112	23.77	23.47	23.37	23.5367	0.208167	14.51	15.33	15.32	15.0533	0.470567	14.67	14.58	14.7	14.64	0.06245	14.39	14.65	14.04	14.36	0.306105	21.45	21.69	21.32	21.4867
6	22.89	23.34	23.46	23.23	0.3005	28.5	27.89	27.82	28.07	0.374032	31.46	32.18	31.53	31.7233	0.397031	25.27	25.26	25.43	25.32	0.0953939	27.84	27.93	27.86	27.8767	0.0472582	25.78	26.19	25.78	25.9167	0.236714	20.68	20.43	20.67	20.5933	0.141539	15.44	14.46	14.59	14.525	0.0919239	14.69	15.6	15.69	15.3267	0.553203	22.36	22.54	22.52	22.4733
7	21.3	21.74	21.74	21.5933	0.254034	26.97	26.9	26.72	26.8633	0.12897	30.92	30.01	30.26	30.3967	0.470142	24.81	24.78	24.74	24.775	0.0494975	27.58	27.17	27.4	27.3833	0.205508	25.27	24.93	25.15	25.1167	0.172434	17.74	17.7	17.8	17.7467	0.0503322	16.83	16.86	17.07	16.92	0.130767	16.58	16.17	16.26	16.3367	0.215484	23.12	22.95	22.52	22.8633
8	22.73	22.69	22.72	22.7133	0.0208167	26.66	26.34	26.28	26.4267	0.204287	31.02	31.61	32.43	31.315	0.417193	25.22	25.32	25.66	25.4	0.230651	26.84	26.85	26.77	26.82	0.043589	25.87	25.89	25.71	25.8233	0.0986577	19.58	19.51	19.32	19.47	0.134536	15.46	15.42	15.82	15.5667	0.220303	14.68	14.73	14.86	14.7567	0.0929157	21.57	21.94	21.84	21.7833
9	22.26	22.16	22.17	22.1967	0.0550757	28.4	28.07	28.08	28.1833	0.187705	33.39	32.55	32.88	32.94	0.423202	26.9	26.76	26.79	26.8167	0.0737111	27.72	27.83	27.43	27.66	0.282843	27.83	27.73	27.75	27.77	0.02	17.81	17.94	17.92	17.89	0.07	17.53	17.69	17.8	17.6733	0.135769	19.2	18.82	18.8	18.94	0.225389	26.12	26.34	26.21	26.2233
10	25.18	25.44	25.4	25.34	0.14	29.89	29.83	29.71	29.81	0.0916515	34.98	34.65	33.9	34.815	0.233345	28.25	28.38	28.38	28.3367	0.0750555	30.38	30.72	30.6	30.5667	0.172434	28.73	28.75	28.76	28.7467	0.0152753	22.91	22.92	23	22.9433	0.0493288	17.87	17.9	17.83	17.8667	0.0351188	19.77	19.79	19.6	19.72	0.104403	27.32	27.27	27.28	27.29
11	23.82	23.03	23.54	23.285	0.360624	27.27	27.26	26.89	27.14	0.216564	32.51	32.33	n.a.	32.42	595.491	26.41	26.67	26.31	26.54	0.183848	28.99	29.61	29.83	29.72	0.155563	27.41	27.05	27.57	27.3433	0.266333	20.28	20.32	20.25	20.2833	0.0351188	14.53	14.5	14.5	14.51	0.0173205	17.18	17.22	16.71	17.0367	0.283608	24.25	24.28	24.59	24.3733
12	22.62	22.7	23.14	22.82	0.28	26.8	27.25	26.78	26.9433	0.265769	31.38	32.63	30.79	31.085	0.417193	25.63	24.95	26.21	25.29	0.480833	28.2	28.32	27.65	28.0567	0.357258	24.6	25.35	24.78	24.91	0.391535	19.23	18.95	18.98	19.0533	0.153731	15.15	15.09	15.16	15.1333	0.0378594	16.86	16.7	14.33	16.78	0.113137	23.36	23.63	23.85	23.6133
13	25.34	25.2	25.34	25.2933	0.080829	29.4	29.15	29.4	29.3167	0.144338	35.13	34.13	34.91	35.02	0.155563	28.26	28.15	28.37	28.26	0.11	30.21	30.79	30.63	30.5433	0.299555	27.9	27.66	27.71	27.7567	0.126623	23.11	23.12	22.9	23.0433	0.124231	18.08	18.24	18.01	18.11	0.117898	19.76	19.75	19.95	19.82	0.112694	29.4	29.15	29.4	29.3167
14	22.94	21.41	21.33	21.37	0.0565685	27.22	26.76	26.33	26.545	0.304056	30.52	30.41	29.87	30.465	0.0777817	23.66	23.54	23.6	23.6	0.06	26.17	26.05	26.46	26.2267	0.210792	23.61	23.11	23.41	23.3767	0.251661	17.49	17.59	17.44	17.5067	0.0763763	14.52	15	14.92	14.8133	0.257164	16.72	15.62	15.67	15.645	0.0353553	22.5	23.3	23.44	23.37
15	24.5	24.41	24.28	24.3967	0.110604	26.42	26.59	26.46	26.49	0.0888819	32.66	30.8	31.62	31.21	0.579828	27.29	26.7	27.27	27.28	0.0141421	27.32	28.12	28.89	28.11	0.544472	27.07	26.41	25.89	26.15	0.367696	22.28	22.37	21.81	22.325	0.0636396	15.82	16.15	16.01	15.9933	0.16563	18.88	18.68	18.56	18.7067	0.161658	26.4	25.73	26.38	26.17
16	23.36	22.94	22.61	23.15	0.296985	29.47	29.63	28.98	29.55	0.113137	29.05	32.73	32.79	32.76	0.0424264	27.65	28.15	28.15	27.9	0.353553	28.28	26.65	27.81	28.045	0.33234	25.96	25.5	25.59	25.6833	0.24379	22.72	22.33	22.81	22.765	0.0636396	16.17	15.77	15.99	15.9767	0.200333	20.22	19.98	20.15	20.1167	0.123423	29.86	30.38	29.45	29.8967
17	25.33	25.26	25.2	25.2633	0.0650641	29.78	29.28	29.01	29.3567	0.390683	33.21	32.57	32.46	32.7467	0.40501	27.94	26.94	26.66	26.8	0.19799	29.85	30.13	30.66	30.2133	0.41138	27.98	27.9	28.62	27.94	0.0565685	21.04	20.97	20.83	20.9467	0.106927	17.36	17.22	16.97	17.1833	0.197569	19.21	19.18	18.91	19.1	0.165227	26.85	27.2	26.88	26.9767
18	22.95	23.56	24.98	23.255	0.431335	28.49	28.09	28.41	28.33	0.21166	27.85	28.15	28.59	28.1967	0.372201	25.54	23.9	25.88	25.71	0.240416	26.71	26.99	26.97	26.89	0.156205	25.96	24.32	26.45	26.205	0.346482	18.74	17.68	18.24	18.49	0.353553	14.92	15.69	15.68	15.685	0.00707107	17.66	17.48	17.86	17.6667	0.190088	25.38	25.36	25.52	25.42
19	23.65	23.57	23.8	23.6733	0.116762	26.71	26.92	27.41	27.0133	0.359212	33.97	35.69	33.37	33.67	0.424264	28.27	28.36	27.86	28.1633	0.266521	28.83	29.49	28.7	28.765	0.0919239	27.74	27.92	28.3	27.9867	0.28589	20.31	20.33	20.38	20.34	0.0360555	15.64	16.46	15.76	15.7	0.0848528	18.36	21.98	18.51	18.435	0.106066	27.59	27.52	27.44	27.5167
20	26.76	26.8	26.83	26.7967	0.0351188	29.32	28.97	28.87	29.0533	0.236291	34.99	35.83	n.a.	35.41	0.59397	28.99	28.85	29.21	29.0167	0.181475	31.46	31.73	31.6	31.5967	0.135031	28.81	28.79	29.1	28.9	0.173494	23.7	23.81	23.65	23.72	0.0818535	17.45	n.a.	17.96	17.705	0.360624	20.7	20.73	20.69	20.7067	0.0208167	27.9	27.8	27.99	27.8967
21	23.92	23.88	23.78	23.86	0.072111	30.64	30.73	30.38	30.51	0.183848	n.a.	34.69	32.65	33.67	1.4425	26.29	26.51	26.42	26.4067	0.110604	28.54	28.78	28.95	28.7567	0.205994	27.02	27.17	27.29	27.16	0.135277	21.39	21.39	21.42	21.4	0.0173205	16.88	17.28	16.88	17.0133	0.23094	19.04	18.99	19.1	19.0433	0.0550757	25.9	25.83	25.94	25.89
22	22.58	22.58	22.59	22.5833	0.0057735	27.61	27.71	27.28	27.5333	0.225019	33.59	33.97	34.98	33.78	0.268701	26.23	26.23	26.44	26.3	0.121244	28.57	28.42	28.9	28.63	0.245561	25.93	26.32	26.22	26.1567	0.202567	20.28	20.19	20.22	20.23	0.0458258	17.9	17.85	17.89	17.88	0.0264575	17.14	17.19	17.25	17.1933	0.0550757	23.7	23.9	23.74	23.78
23	26.69	26.67	26.67	26.6767	0.011547	31.59	31.57	31.55	31.57	0.0282843	35.33	33.99	34.78	34.385	0.558614	27.89	28.19	28.31	28.13	0.216333	30.57	30.34	30.44	30.45	0.115326	29.39	28.96	28.98	29.11	0.242693	23.36	23.26	23.38	23.3333	0.064291	17.3	17.41	17.3	17.3367	0.0635085	20.73	20.65	20.7	20.6933	0.0404145	27.42	27.32	27.26	27.3333
24	25.45	25.53	25.58	25.52	0.0655744	31.04	31.48	31.59	31.315	0.388909	34.35	36.47	35.93	36.2	0.381838	26.94	26.71	26.82	26.8233	0.115036	29.55	30.27	29.65	29.6	0.0707107	27.56	27.83	27.83	27.74	0.155885	21.38	21.35	21.42	21.3833	0.0351188	17.72	18.4	17.57	17.8967	0.442305	19.94	19.9	19.77	19.92	0.0282843	26.47	26.52	26.44	26.4767
25	21.88	21.85	22.05	21.9267	0.107858	25.98	26.28	26.19	26.15	0.153948	32.07	31.44	32.58	31.755	0.445477	24.41	24.45	24.37	24.39	0.0282843	27.74	27.96	28.31	28.0033	0.28746	24.74	24.69	24.68	24.7033	0.0321455	19.25	19.31	19.25	19.27	0.034641	17.02	16.93	17.28	17.0767	0.181751	16.53	16.42	16.83	16.5933	0.212211	23.18	22.85	22.94	22.99
26	26.45	26.47	26.45	26.4567	0.011547	32.6	32.63	32.25	32.425	0.247487	33.91	34.57	33.67	33.79	0.169706	29.83	29.66	29.71	29.77	0.0848528	32.69	32.41	32.96	32.6867	0.275015	31.01	30.93	30.81	30.9167	0.100664	24.8	24.74	24.72	24.7533	0.0416333	18.91	18.88	18.88	18.89	0.0173205	20.59	20.52	20.56	20.5567	0.0351188	26.68	26.77	26.83	26.76
27	25.15	25.2	25.03	25.1267	0.0873689	29.58	29.41	29.47	29.4867	0.0862168	33	32.53	32.4	32.6433	0.315647	28.54	28.54	28.49	28.5233	0.0288675	29.68	30.22	30.45	30.1167	0.395264	27.84	27.97	27.94	27.9167	0.0680686	21.22	21.31	21.28	21.27	0.0458258	17.28	17.21	17.32	17.27	0.0556776	n.a.	n.a.	n.a.	n.a.	n.a.	n.a.	n.a.	n.a.	n.a.
28	27.85	27.51	27.2	27.52	0.325115	32.69	31.01	31.68	31.345	0.473762	36.25	n.a.	35.85	36.05	0.282843	29.87	30.2	30.08	30.05	0.167033	32.5	32.52	33.2	32.51	0.0141421	30.8	30.31	30.73	30.6133	0.265016	25.16	25.15	25.05	25.12	0.0608276	19.36	19.36	19.34	19.3533	0.011547	21.36	21.36	21.38	21.3667	0.011547	27.66	27.62	27.65	27.6433
29	25.38	25.44	25.3	25.3733	0.0702377	30.7	30.67	30.62	30.6633	0.0404145	33.77	34.34	34.18	34.0967	0.293995	27.12	27.1	27.22	27.1467	0.064291	29.82	30.02	30.35	30.0633	0.267644	27.55	27.77	27.93	27.75	0.190788	23.01	22.93	22.93	22.9567	0.046188	17.66	17.68	17.56	17.6333	0.064291	18.47	18.46	18.47	18.4667	0.0057735	24.57	24.71	24.79	24.69
30	24.28	24.5	24.33	24.37	0.115326	26.8	26.76	26.84	26.8	0.04	32.42	31.84	32.24	32.1667	0.296873	28.01	27.89	27.73	27.87	0.19799	30.32	30.51	30.79	30.415	0.13435	28.86	28.81	28.55	28.74	0.166433	22.89	23.39	23.31	23.1967	0.268576	18.78	18.91	19.3	18.9967	0.270617	20.03	20.17	20.12	20.1067	0.070946	26.62	26.83	26.56	26.67
31	26.5	26.49	26.48	26.49	0.01	28.98	29.21	29.2	29.13	0.13	35.42	35.46	37.09	35.44	0.0282843	29.23	29.29	29.54	29.3533	0.164418	31.7	30.93	31.38	31.155	0.318198	29.2	29.24	29.44	29.2933	0.128582	24.93	24.81	24.95	24.8967	0.0757188	17.72	17.77	17.79	17.76	0.0360555	19.15	18.98	19.14	19.09	0.0953939	25.56	25.55	25.58	25.5633
32	23.36	23.27	23.28	23.3033	0.0493288	27.83	27.86	27.75	27.8133	0.0568624	31.41	30.67	30.99	31.0233	0.371124	26.22	26.25	26.37	26.28	0.0793725	28.67	28.31	27.84	28.2733	0.416213	26.04	26.21	26.37	26.2067	0.165025	20.53	20.73	20.52	20.5933	0.118462	16.74	16.76	16.89	16.7967	0.0814453	16.31	16.28	15.94	16.1767	0.205508	22.67	22.73	22.74	22.7133
33	22.89	23.01	22.86	22.92	0.0793725	28.35	28.5	28.34	28.3967	0.0896289	31.97	32.16	32.72	32.2833	0.389915	26.74	26.67	26.77	26.755	0.0212132	29.47	29.23	28.9	29.2	0.286182	26.32	26.33	26.27	26.3067	0.0321455	20.25	20.22	20.27	20.2467	0.0251661	19.51	19.57	19.46	19.5133	0.0550757	19.13	19.23	18.73	19.03	0.264575	25.63	25.65	25.59	25.6233
34	22.71	22.56	22.69	22.6533	0.0814453	27.48	26.89	26.91	27.0933	0.335012	31.53	n.a.	33.93	32.73	1.69706	25.56	25.36	25.51	25.4767	0.104083	28.44	28.51	28.13	28.36	0.202237	25.28	25.39	25.62	25.43	0.173494	21.2	21.24	21.32	21.2533	0.061101	15.93	15.68	15.7	15.77	0.138924	15.3	15.63	15.47	15.4667	0.165025	21.66	21.76	21.75	21.7233
35	22.61	22.92	22.7	22.7433	0.159478	25.78	25.68	25.69	25.7167	0.0550757	31.18	30.76	30.61	30.895	0.403051	25.47	25.44	25.64	25.5167	0.107858	27.33	27.03	26.91	27.09	0.216333	25.33	25.26	25.23	25.2733	0.051316	19.54	19.36	19.47	19.4567	0.0907377	16.14	16.15	16.33	16.2067	0.106927	17.38	17.2	16.87	17.15	0.25865	23.16	23.33	22.99	23.16
36	22.79	22.73	22.84	22.7867	0.0550757	28.34	29.4	28.57	28.455	0.162635	33.37	31.69	34.77	34.07	0.989949	27.59	27.63	28.2	27.8067	0.341223	29.51	28.85	29.52	29.515	0.00707107	26.63	27.8	26.89	26.76	n.a.	20.25	20.52	20.52	20.43	0.155885	18.2	18.33	18	18.1767	0.166233	17.89	17.08	17.45	17.265	0.26163	24.04	23.88	23.94	23.9533
37	22.56	22.46	22.5	22.5067	0.0503322	29.28	28.94	29.36	29.1933	0.22301	31.5	31.79	30.89	31.3933	0.459384	25.61	25.55	25.44	25.5333	0.0862168	27.76	27.64	27.59	27.615	0.0353553	24.94	24.84	24.73	24.8367	0.10504	19.98	19.99	20.06	20.01	0.043589	17.93	17.97	18.12	18.0067	0.100167	18.63	18.63	18.77	18.6767	0.080829	23.78	23.91	25.51	23.845
38	24.72	24.89	24.65	24.7533	0.123423	27.89	27.8	27.57	27.7533	0.165025	33.33	33.79	n.a.	33.56	0.325269	28.09	27.72	27.64	27.8167	0.240069	30.9	30.01	30.63	30.5133	0.456326	28.3	28.03	28.39	28.24	0.18735	21.95	22.16	22.23	22.1133	0.145717	15.98	16.19	16.29	16.1533	0.158219	17.86	18.05	17.77	17.8933	0.142945	24.11	24.2	23.78	24.03
39	21.56	22.18	22.1	22.14	0.0565685	27.65	27.63	27.69	27.6567	0.0305505	31.84	31.6	32.99	31.72	0.169706	25.32	25.4	25.51	25.41	0.0953939	28.54	27.91	27.62	27.765	0.205061	25.43	25.55	25.72	25.5667	0.145717	18.43	18.5	18.34	18.4233	0.0802081	17.42	17.18	17.5	17.3667	0.166533	17.47	17.55	17.54	17.52	0.043589	23.87	23.96	23.96	23.93
40	24.73	24.82	24.76	24.77	0.0458258	29.2	28.96	28.97	29.0433	0.135769	32.3	32.86	33.7	32.58	0.39598	27.75	28.1	28.13	27.9933	0.211266	30.33	30.54	30	30.29	0.272213	27.91	28	27.93	27.9467	0.0472582	21.86	21.98	21.83	21.89	0.0793725	19.52	19.6	19.5	19.54	0.052915	19.27	19.21	19.23	19.2367	0.0305505	25.86	25.89	25.84	25.8633
41	24.62	24.63	24.48	24.5767	0.083865	30.52	30.81	30.75	30.6933	0.15308	32.29	31.63	31.84	31.92	0.337194	28.48	28.35	28.53	28.505	0.0353553	31.14	30.84	31.31	30.99	0.212132	27.74	27.96	27.93	27.8767	0.119304	22.84	22.88	22.89	22.87	0.0264575	19.5	19.49	19.54	19.51	0.0264575	19.55	19.49	19.6	19.5467	0.0550757	25.95	26.24	26.33	26.1733
42	27.88	27.67	27.78	27.7767	0.10504	31.99	31.97	31.88	31.9467	0.0585947	n.a.	37.02	35.59	36.305	1.01116	30.79	30.45	30.83	30.69	0.208806	33.89	32.75	33.42	33.3533	0.572917	31.32	30.8	31.04	31.0533	0.260256	25.82	25.83	25.79	25.8133	0.0208167	19.44	19.49	19.27	19.4	0.115326	20.57	20.71	20.7	20.66	0.0781025	27.22	26.99	26.96	27.0567
43	24.71	26.03	24.5	24.605	0.148492	30.78	31.44	31.66	31.2933	0.457967	n.a.	n.a.	n.a.	n.a.	n.a.	n.a.	n.a.	35.34	n.a.	n.a.	31.4	31.64	30.85	31.2967	0.40501	37.48	33.96	32.84	33.4	0.79196	25.53	25.69	25.06	25.4267	0.327465	16.88	17.38	16.7	16.9867	0.352326	19.55	19.68	19.89	19.7067	0.171561	31.33	30.77	29.59	30.5633
44	21.92	22.03	22.19	22.0467	0.135769	27.31	27.36	27.16	27.2767	0.104083	31.34	30.23	30.69	30.46	0.325269	24.81	24.68	24.77	24.7533	0.0665833	27.69	27.72	27.74	27.7167	0.0251661	24.38	24.33	24.04	24.25	0.183576	18.59	18.75	18.68	18.6733	0.0802081	16.78	16.84	16.89	16.8367	0.0550757	17.01	17.17	17.3	17.16	0.145258	23.15	23.94	23.71	23.825
45	26.67	26.48	26.49	26.5467	0.106927	31.88	31.54	31.85	31.7567	0.188237	37.11	n.a.	n.a.	n.a.	n.a.	30.45	29.97	30.14	30.1867	0.243379	32.67	33.36	32.52	32.85	0.447996	30.72	30.74	30.81	30.7567	0.0472582	25.11	24.92	25.13	25.0533	0.115902	18.02	17.92	18.02	17.9867	0.057735	20.06	19.91	19.97	19.98	0.0754983	26.46	26.46	26.47	26.4633
46	23.22	22.92	22.96	23.0333	0.162891	27.59	27.76	27.66	27.67	0.08544	31.52	33.14	31.72	31.62	0.141421	26.64	26.51	26.65	26.6	0.0781025	28.37	27.82	28.12	28.1033	0.275379	26.63	26.61	26.65	26.62	0.0141421	18.74	18.73	18.76	18.7433	0.0152753	16.56	16.51	16.59	16.5533	0.0404145	17.68	17.74	17.57	17.6633	0.0862168	24.01	24.15	24.15	24.1033
47	22.74	22.8	22.89	22.81	0.0754983	28.65	28.33	29.21	28.73	0.445421	31.69	30.94	33.02	31.315	0.53033	27.42	27.76	27.53	27.57	0.173494	28.7	28.6	28.49	28.5967	0.10504	26.4	26	26.24	26.2133	0.201329	19.71	19.78	19.74	19.7433	0.0351188	15.96	16.25	16.29	16.1667	0.180093	n.a.	n.a.	n.a.	n.a.	n.a.	n.a.	n.a.	n.a.	n.a.
48	21.85	21.62	21.13	21.5333	0.367741	26.37	28.26	26.42	26.395	0.0353553	n.a.	32.63	32.42	32.525	0.148492	24.63	24.63	24.67	24.6433	0.023094	27.29	26.65	27.31	27.0833	0.375411	26.34	26.82	26.37	26.51	0.268887	16.5	16.67	16.7	16.6233	0.107858	15.22	15.21	15.5	15.31	0.164621	15.75	15	15.55	15.4333	0.388373	22.55	22.34	22.31	22.4
49	25.73	26.03	25.87	25.8767	0.150111	30.59	30.47	30.78	30.685	0.13435	n.a.	n.a.	35.45	n.a.	n.a.	28.48	28.59	28.73	28.6	0.1253	33.45	32.54	31.54	32.995	0.643467	30.23	29.47	29.6	29.7667	0.406489	24.54	24.55	24.53	24.54	0.01	17.12	17.15	16.95	17.0733	0.107858	18.89	19.28	18.99	19.0533	0.202567	26.18	26.23	26	26.1367
50	22.67	23.13	22.94	22.9133	0.231157	26.19	26.47	26.6	26.42	0.209523	31.89	31.55	33.91	31.72	0.240416	25.74	25.98	25.9	25.8733	0.122202	29.43	28.53	27.95	28.24	0.410122	25.55	26.13	25.98	26.055	0.106066	20.32	20.49	20.55	20.4533	0.119304	16	16.24	16.51	16.25	0.255147	16.83	16.76	16.9	16.83	0.07	23.47	23.52	23.48	23.49
Ct = Threshold Cycle, SD = Standard Deviation, FU = Follow-Up examination, miR = microRNA, UniSp = Uni-Spike-In, n.a. = not amplifiable
[truncated: 61 more columns]
